# Supplementary material for: High heat tolerance in plants from the Andean highlands: Implications for paramos in a warmer world
Source: PLoS One. 2019 Nov 6;14(11):e0224218. doi: 10.1371/journal.pone.0224218 (PMC6834248; doi:10.1371/journal.pone.0224218)
Supplement: S1 Table — Mean values of T50 and Tmax are shown with their respective standard deviations. Species are organized from lower to higher values of TSMleaf. We calculated TSMair based on Tair as the absolute maximum air temperature recorded at the study site, that being 23.2°C. (XLSX) [file pone.0224218.s005.xlsx]

## Sheet: Hoja1
Species	T50 ( °C)	Tleaf ( °C)	TSMleaf	TSMair
			(T50 - Tleaf)	(T50 - Tair)
P.hirtum	45.4 ± 2.56	33.3 ± 5.47	12.1267	22.21
O.chimboracensis	46.3 ± 2.69	29.8 ± 3.86	16.4125	23.05
A.bogotensis	46.8 ± 3.45	29.5 ± 2.21	17.3167	23.6167
B.glutinosa	45.6 ± 0.93	27.1 ± 1.01	18.4833	22.3833
E.humboldtii	49.3 ± 0.59	30.2 ± 2.70	19.1	26.1
L.orbiculata	48.6 ± 1.72	29.5 ± 6.68	19.1079	25.4329
C.tessellata	47.4 ± 1.83	28.3 ± 1.32	19.13	24.23
V.pilosa	47.2 ± 2.37	26.4 ± 1.13	20.73	23.95
P.vacciniodes	48.6 ± 0.96	26.8 ± 1.16	21.7917	25.3667
P.goudotiana	50.6 ± 2.71	28.3 ± 1.01	22.2833	27.3833
C.columbiana	51.1 ± 1.50	28.3 ± 2.90	22.739	27.8557
G.multiceps	47.5 ± 1.99	24.3 ± 2.82	23.2533	24.3333
P.prostrata	49.7 ± 1.11	26.2 ± 5.28	23.4833	26.5167
O.mutisianus	49.0 ± 1.90	25.1 ± 2.40	23.9357	25.7857
E.corymbosa	51.8 ± 3.07	27.7 ± 2.14	24.1571	28.6286
B.goudotii	49.0 ± 2.12	24.1 ± 1.73	24.93	25.78
M.rupestris	48.3 ± 0.83	23.3 ± 1.25	24.95	25.05
E.grandiflora	51.3 ± 4.02	25.9 ± 1.63	25.4333	28.0833
P.columbiensis	52.4 ± 2.32	26.8 ± 3.02	25.6208	29.1875
C.jamesonii	53.9 ± 0.91	26.1 ± 2.28	27.845	30.695
E.argentea	52.4 ± 3.58	21.3 ± 1.01	31.06	29.16
